# Supplementary material for: Comparative Analysis of Rumen Microbiota Composition in Dairy Cows with Simple Indigestion and Healthy Cows
Source: Microorganisms. 2023 Oct 31;11(11):2673. doi: 10.3390/microorganisms11112673 (PMC10672840; doi:10.3390/microorganisms11112673)
Supplement: Supplementary file 1 [file microorganisms-11-02673-s001.zip]

Archive with 1 entries (1 files):
- microorganisms-2589652-supplementary.pdf
